# Supplementary material for: People with COPD have greater participation restrictions than age-matched older adults without respiratory conditions assessed during the COVID-19 pandemic
Source: PLoS One. 2022 Oct 4;17(10):e0275264. doi: 10.1371/journal.pone.0275264 (PMC9531833; doi:10.1371/journal.pone.0275264)
Supplement: S1 File — Group 1 = study group; Group 2 = control group. (XLSX) [file pone.0275264.s001.xlsx]

## Sheet: Sheet1
group	age	sex	bmi	fev1	mrc	cat	health	cataracts	anxiety	depression	asthma	copd	osteoporosis	oa	back_pain	htn	diabetes	cancer	walking_aid	freq_scaled_b	soc_scaled_b	pers_scaled_b	limit_scaled_b	instr_scaled_b	mngmt_scaled_b
1	71	0	27.9543	27	3	12	3	0	0	0	0	1	0	0	0	0	0	1	0	45.69	31.76	67.45	57.43	53.11	82.89
1	81	1	33.2937	78	3	20	2	0	0	0	1	1	1	0	0	1	0	0	1	51.52	42.39	73.83	64.84	64.38	78.32
1	68	0	33.8878	27	2	26	3	0	0	0	0	1	0	1	0	1	0	0	0	47.56	47.58	44.66	51.83	45.52	78.32
1	74	0	25.1392	29	3	13	3	0	0	0	0	1	0	0	0	0	1	0	0	52.23	50.36	53.84	74	72.24	100
1	70	1	39.3367	33	1	22	2	0	0	1	0	1	0	0	0	1	1	1	1	44.46	39.87	46.22	50.55	48.49	60.05
1	81	0	24.1215	41	3	28	2	0	0	0	0	1	0	0	0	1	0	0	0	46.31	41.13	49.69	60.62	55.81	100
1	73	1	27.8421	24	3	27	4	0	0	0	0	1	1	0	0	0	0	0	1	41.36	28.3	51.66	47.85	41.06	70.95
1	75	1	22.9381	43	2	12	3	0	0	0	0	1	0	0	0	1	0	0	0	46.93	36.03	62.82	54.95	50.37	78.32
1	67	1	38.66	40	3	31	4	0	1	0	0	1	0	1	1	1	0	0	1	50.15	47.58	51.66	54.95	50.37	78.32
1	72	0	22.2288	34	3	22	2	0	0	0	0	1	0	0	0	1	0	1	1	52.23	50.36	53.84	64.84	64.38	78.32
1	72	0	26.5723	31	2	21	3	0	1	1	0	1	0	0	0	1	1	0	1	33.68	23.75	37.51	51.19	50.37	56.04
1	80	1	24.2823	31	3	19	3	1	0	0	0	1	0	0	0	0	0	0	1	43.23	34.68	49.69	48.55	39.8	78.32
1	66	0	25.3994	31	1	13	2	0	0	0	0	1	0	0	0	0	0	0	0	51.52	50.36	51.66	57.43	53.11	82.89
1	76	1	28.609	20	1	37	2	1	0	0	0	1	1	0	0	1	0	0	1	46.93	39.87	53.84	51.83	48.49	67.46
1	67	0	25.7112	27	2	29	4	0	1	0	0	1	0	0	0	1	0	0	0	54.49	44.94	100	65.62	62.33	100
1	80	0	27.7778	35	1	22	1	0	0	0	0	1	0	1	0	1	0	0	1	54.49	46.25	83.99	68.19	67.85	82.89
1	70	0	24.1889	25	3	18	3	0	0	0	0	1	0	0	1	1	0	0	1	57.97	50.36	100	64.09	62.33	82.89
1	80	0	29.4582	58	3	32	2	1	0	0	0	1	0	0	1	1	0	0	0	46.31	43.65	46.22	67.29	66.62	82.89
1	68	1	29.8592	26	2	26	4	1	1	0	1	1	0	0	1	1	0	0	1	50.15	39.87	73.83	60.62	59.46	74.48
1	74	0	30.5996	44	4	6	3	0	0	0	0	1	0	0	0	1	0	0	0	50.15	47.58	51.66	68.19	65.47	100
1	69	0	39.9278	46	2	25	4	0	0	0	0	1	0	0	0	0	0	0	0	41.99	33.27	47.89	60.62	60.4	70.95
1	80	0	28.6851	56	0	8	2	0	0	0	0	1	0	0	0	0	0	0	0	56.15	54.93	59.24	80.03	78.98	100
1	79	0	42.5089	60	3	23	4	1	0	0	0	1	0	0	0	1	1	0	1	48.83	46.25	49.69	50.55	45.52	70.95
1	72	1	41.5331	64	1	22	4	0	1	0	0	1	0	1	1	1	0	0	1	49.48	42.39	59.24	59.97	54.92	100
1	65	1	17.4747	19	3	23	3	0	1	1	0	1	0	0	0	1	0	0	0	44.46	36.03	51.66	53.71	49.44	74.48
1	70	1	45.9862	89	3	25	3	1	1	1	0	1	0	1	1	0	0	0	0	48.19	39.87	59.24	62.65	59.46	89.51
1	67	1	16.8475	36	2	27	2	0	1	0	0	1	0	1	0	0	0	0	1	48.83	38.61	67.45	58.69	54.92	82.89
1	82	1	32.872	61	3	22	3	0	0	0	0	1	0	0	1	1	0	1	0	44.46	38.61	47.89	57.43	51.29	100
1	85	1	23.1247	62	3	21	3	0	0	0	0	1	1	0	0	1	0	0	0	51.52	44.94	62.82	61.29	60.4	74.48
1	78	1	31.966	33	2	23	2	0	1	1	1	1	0	0	0	0	0	1	1	46.31	39.87	51.66	59.33	55.81	82.89
1	77	1	52.2222	56	3	22	4	0	0	0	0	1	0	1	0	1	1	0	1	42.61	34.68	47.89	45.68	38.46	67.46
1	76	0	28.7818	43	2	27	3	0	0	0	1	1	0	0	0	0	1	0	0	52.23	58.39	44.66	64.84	61.35	100
1	76	1	20.6452	24	2	25	4	1	0	0	0	1	0	0	0	1	0	0	0	41.36	38.61	40.33	49.89	46.53	63.86
1	72	1	39.7988	20	3	18	3	0	1	1	0	1	0	0	0	0	0	0	1	42.61	37.34	44.66	52.46	52.21	56.04
1	82	0	23.3366	64	2	13	3	0	0	0	0	1	0	0	0	0	1	1	0	40.72	36.03	41.74	67.29	64.38	100
1	73	0	33.8843	33	3	27	3	0	0	1	0	1	0	0	0	1	0	0	1	40.07	33.27	43.17	52.46	48.49	70.95
1	70	1	24.4646	64	1	15	2	0	0	0	0	1	0	0	0	1	0	0	0	45.69	38.61	51.66	65.62	65.47	78.32
1	84	1	24.8945	51	3	22	3	0	0	0	0	1	0	0	0	1	0	0	1	52.96	44.94	73.83	67.29	67.85	78.32
1	82	0	27.9274	75	2	17	2	0	0	0	0	1	0	1	1	1	0	0	0	52.96	44.94	73.83	89.31	88.91	100
1	66	1	19.1391	33	1	16	2	0	0	1	0	1	0	0	0	0	0	0	1	46	16.74	100	62.65	58.54	100
1	75	0	23.4292	26	3	24	4	0	0	0	0	1	1	0	1	1	0	1	1	41.99	39.87	40.33	49.89	43.38	74.48
1	76	1	24.6441	23	1	14	2	0	0	0	0	1	0	0	0	0	0	0	1	48.19	42.39	53.84	77.57	76.27	100
1	80	1	33.6433	54	1	19	2	0	1	0	1	1	0	0	0	1	1	1	1	44.46	43.65	41.74	61.96	61.35	74.48
1	70	0	30.288	76	3	27	4	0	0	0	0	1	0	0	0	0	0	0	1	46.31	41.13	49.69	49.22	43.38	70.95
1	72	1	23.2926	30	2	25	2	1	1	0	0	1	1	0	0	0	0	1	1	50.82	47.58	53.84	49.22	45.52	63.86
1	69	1	18.3673	25	1	27	3	0	1	0	0	1	1	0	1	0	0	1	1	50.82	44.94	59.24	54.34	50.37	74.48
2	74	1	26.4479				2	0	0	0	0	0	0	0	1	0	0	0	0	52.23	44.94	67.45	100	100	100
2	74	1	31.0058				1	1	0	1	0	0	0	0	0	1	0	0	0	55.3	51.83	62.82	63.36	60.4	89.51
2	78	0	25.1052				0	0	0	0	0	0	0	0	0	0	0	0	0	53.71	43.65	100	100	100	100
2	71	0	24.6791				2	0	0	0	0	0	0	0	0	0	0	1	0	54.49	47.58	73.83	80.03	82.69	89.51
2	72	1	29.175				1	0	0	0	0	0	0	1	0	0	0	0	0	59.99	56.61	73.83	50.55	49.44	56.04
2	84	1	21.923				1	0	0	0	0	0	0	0	1	1	0	0	0	59.99	54.93	83.99	71.33	69.17	100
2	76	1					1	0	0	0	0	0	0	0	1	1	0	0	0	57.04	50.36	83.99	83.44	82.69	100
2	79	0	29.8318				1	1	0	0	0	0	0	0	0	0	0	0	0	45.69	31.76	67.45	51.19	45.52	74.48
2	73	0	29.0474				2	1	0	0	0	0	0	0	0	0	1	0	0	48.83	41.13	59.24	89.31	88.91	100
2	84	1	20.0104				1	1	0	0	0	0	1	0	1	1	0	0	0	50.15	42.39	62.82	67.29	64.38	100
2	68	1	26.6558				1	0	0	0	0	0	0	0	0	0	0	0	0	61.11	54.93	100	100	100	100
2	79	0	23.1758				2	0	0	0	0	0	0	0	1	1	0	1	0	50.15	42.39	62.82	66.43	64.38	89.51
2	77	1	21.7614				0	0	0	0	0	0	1	0	0	0	0	1	0	63.63	58.39	100	70.2	69.17	89.51
2	75	1	17.5737				0	0	0	0	0	0	0	0	0	0	0	0	0	62.32	56.61	100	77.57	76.27	100
2	68	1	27.4303				1	0	0	0	0	0	1	0	0	0	0	0	0	46.93	37.34	59.24	83.44	82.69	100
2	70	1	30.8912				2	0	0	0	0	0	0	1	0	0	0	0	1	41.99	39.87	40.33	68.19	70.62	74.48
2	74	0	24.4754				1	0	0	0	0	0	0	0	0	0	0	0	0	57.04	53.34	67.45	100	100	100
2	73	0	36.2752				2	1	0	0	0	0	0	0	1	1	0	0	0	48.19	43.65	51.66	64.84	65.47	74.48
2	67	0	28.6917				0	0	0	1	0	0	0	0	0	0	0	0	0	45.69	36.03	56.33	66.43	65.47	82.89
2	79	0	25.8225				1	0	0	0	0	0	0	0	0	1	0	0	0	63.63	58.39	100	100	100	100
2	82	0	27.3638				2	1	0	0	0	0	0	0	0	0	0	1	0	61.11	60.31	67.45	83.44	82.69	100
2	71	0	27.9052				1	0	0	0	0	0	0	0	0	0	1	0	0	50.15	39.87	73.83	57.43	51.29	100
2	66	1	28.2842				2	1	0	0	0	0	0	1	1	0	0	0	0	52.96	43.65	83.99	64.84	62.33	89.51
2	68	0	41.6975				3	0	0	0	0	0	0	1	1	1	1	0	0	45.69	41.13	47.89	56.19	57.62	56.04
2	70	1	22.8252				1	0	0	0	0	0	1	0	0	0	0	0	0	70.61	70.32	83.99	48.55	42.25	70.95
2	78	1	25.2359				2	1	0	0	0	0	1	0	0	1	0	0	0	48.83	41.13	59.24	68.19	67.85	82.89
2	75	1	30.4628				0	0	1	0	0	0	0	0	0	0	1	0	0	53.71	43.65	100	55.57	52.21	74.48
2	77	1	25.013				2	1	0	0	0	0	0	0	0	0	0	0	0	55.3	51.83	62.82	72.59	76.27	78.32
2	67	1	25.6016				2	1	0	0	0	0	1	0	0	0	0	0	0	48.19	36.03	73.83	100	100	100
2	72	1	28.1868				3	0	0	0	0	0	1	1	0	1	0	0	0	62.32	62.39	67.45	67.29	64.38	100
2	72	0	28.7258				0	0	0	0	0	0	0	0	1	0	0	1	0	52.23	47.58	59.24	89.31	88.91	100
2	70	0	33.637				3	0	0	0	0	0	0	0	1	1	1	0	0	53.71	50.36	59.24	80.03	78.98	100
2	73	0	25.1052				1	1	0	1	0	0	0	0	1	1	0	0	0	46.93	42.39	49.69	61.29	59.46	78.32
2	65	1	37.435				1	0	0	1	0	0	0	0	0	0	0	0	0	58.95	53.34	83.99	64.84	62.33	89.51
2	75	0	34.1642				2	1	0	0	0	0	0	0	0	1	0	0	0	50.82	46.25	56.33	63.36	59.46	100
2	73	1					1	0	0	0	0	0	0	0	0	0	0	0	0	47.56	37.34	62.82	83.44	82.69	100
2	81	1	29.175				2	1	0	0	0	0	0	0	0	1	0	0	0	45.69	37.34	53.84	58.06	55.81	74.48
2	76	0	23.9097				1	0	0	0	0	0	0	0	0	1	0	0	0	50.82	50.36	49.69	100	100	100
2	69	1	23.1684				2	0	0	0	0	0	0	0	0	1	0	1	0	63.63	62.39	73.83	74	72.24	100
2	69	1	26.7435				1	0	1	0	0	0	0	0	0	0	0	0	0	57.04	51.83	73.83	52.46	48.49	70.95
2	71	1	21.2806				0	0	0	0	0	0	0	1	0	0	0	0	0	62.32	60.31	73.83	72.59	72.24	89.51
2	82	0	25.8225				1	1	0	0	0	0	0	1	0	0	0	1	0	46.31	37.34	56.33	66.43	65.47	82.89
2	77	1	36.2559				3	1	0	0	0	0	0	0	0	1	1	0	0	44.46	42.39	43.17	58.06	55.81	74.48
2	68	1	30.2808				1	1	0	0	0	0	0	1	0	1	1	0	0	54.49	46.25	83.99	83.44	88.91	89.51
2	68	0	31.9245				1	0	0	0	0	0	0	0	0	0	0	1	0	55.3	46.25	100	68.19	66.62	89.51
2	71	1	30.7196				1	0	1	0	0	0	0	1	0	0	1	1	0	57.04	53.34	67.45	53.09	48.49	74.48
2	72	0	32.9954				2	0	0	0	0	0	0	1	1	1	0	1	0	38.75	43.65	26.76	56.19	53.11	74.48
2	81	1	19.482				2	1	0	1	0	0	0	0	0	1	0	0	0	43.23	28.3	59.24	51.83	46.53	74.48
2	72	1					0	0	0	0	0	0	0	1	0	1	0	0	0	65.07	67.29	67.45	74	72.24	100
2	70	1	22.9601				1	0	0	0	0	0	0	0	0	1	0	1	0	61.11	56.61	83.99	83.44	88.91	89.51
2	67	1	25.013				0	0	0	0	0	0	1	0	1	0	0	0	0	61.11	56.61	83.99	100	100	100
2	82	1	24.1248				2	1	0	0	0	0	0	0	0	1	0	0	0	55.3	50.36	67.45	80.03	78.98	100
2	79	0	22.3113				1	1	0	0	0	0	0	0	0	1	0	0	0	56.15	47.58	100	74	76.27	82.89
2	74	0	24.403				1	1	0	0	0	0	0	0	0	0	0	0	0	52.96	48.95	59.24	100	100	100
2	70	0	27.7576				1	0	0	0	0	0	0	0	0	1	1	0	0	52.96	42.39	100	63.36	62.33	78.32
2	68	1	26.5159				2	0	0	0	0	0	0	0	0	0	0	0	0	57.04	51.83	73.83	54.95	52.21	70.95
2	76	0	24.3879				0	0	0	0	0	0	0	0	0	0	1	0	0	50.82	43.65	62.82	55.57	51.29	78.32
2	73	1	24.8701				1	0	0	0	0	0	1	0	0	0	0	0	0	52.96	42.39	100	59.33	56.72	78.32
2	70	0	37.5823				2	0	0	0	0	0	0	0	0	0	0	0	0	70.61	67.29	100	83.44	82.69	100
2	76	0	27.9719				0	0	0	0	0	0	0	0	0	0	0	0	0	47.56	39.87	56.33	53.71	47.52	82.89
2	70	1	23.3784				0	0	0	0	0	0	0	0	0	0	0	0	0	50.82	38.61	100	100	100	100
2	83	0	21.4247				1	0	0	0	0	0	0	1	0	0	0	0	1	46.93	42.39	49.69	52.46	46.53	78.32
2	79	1	22.5924				1	0	0	0	0	0	0	0	0	1	1	0	0	76.31	74.02	100	64.09	62.33	82.89
2	65	1					4	0	1	1	0	0	0	1	1	1	0	0	1	45.69	30.12	73.83	48.55	46.53	56.04
2	76	1	22.31				2	1	0	0	0	0	0	0	0	1	0	0	0	46.93	46.25	44.66	60.62	59.46	74.48
2	79	0	24.3879				1	0	0	0	0	0	0	0	0	0	0	1	0	57.97	56.61	62.82	58.06	56.72	70.95
2	69	0	24.403				0	1	0	0	0	0	0	0	1	0	1	1	0	73.14	70.32	100	100	100	100
2	76	1	26.5664				0	0	0	0	0	0	0	0	0	0	0	0	0	66.68	62.39	100	51.19	45.52	74.48
2	69	0	28.0529				1	0	0	0	0	0	0	0	0	0	0	0	0	73.14	70.32	100	100	100	100
2	78	0	32.6846				2	0	0	0	0	0	0	0	0	0	0	1	0	41.36	30.12	49.69	56.19	55.81	63.86
2	78	1	20.7972				1	1	0	0	0	0	1	0	0	1	0	0	1	41.99	30.12	51.66	55.57	50.37	82.89
2	86	1	23.5633				2	0	0	0	0	0	0	0	0	0	0	0	1	43.85	30.12	59.24	58.06	55.81	74.48
2	75	0	30.4043				1	1	0	0	0	0	0	0	0	1	0	0	0	55.3	46.25	100	100	100	100
2	73	0	28.884				2	0	0	0	0	0	0	0	0	1	1	0	0	46.31	30.12	83.99	56.81	53.11	78.32
2	82	0	25.0549				3	0	0	0	0	0	0	0	0	1	1	0	0	43.23	28.3	59.24	58.69	56.72	74.48
2	73	1					1	0	0	0	0	0	0	0	0	1	1	0	0	48.19	39.87	59.24	64.84	63.34	82.89
2	66	0	28.3606				1	0	0	0	0	0	0	1	0	1	0	0	0	45.69	34.68	59.24	59.97	59.46	70.95
2	83	0	32.4498				2	0	0	0	0	0	0	0	0	1	1	0	1	46.93	47.58	43.17	58.69	53.11	100
2	80	1	31.3388				0	1	0	0	0	0	0	1	0	0	0	0	1	49.48	43.65	56.33	67.29	64.38	100
2	67	0	28.4019				0	0	0	0	0	0	0	0	0	1	0	0	0	53.71	44.94	83.99	56.81	54.02	74.48
2	80	0	26.8717				1	0	0	0	0	0	0	0	0	0	0	1	0	59.99	62.39	59.24	100	100	100
2	86	1					0	1	0	0	0	0	0	0	0	0	0	0	0	45.69	37.34	53.84	55.57	51.29	78.32
2	77	0	26.3156				2	1	0	0	0	0	0	0	0	0	0	1	0	51.52	46.25	59.24	100	100	100
2	67	1	29.3701				2	0	0	0	0	0	0	0	0	1	1	0	0	57.97	51.83	83.99	100	100	100
2	80	1	29.6441				3	1	0	0	0	0	0	0	0	0	1	0	1	43.85	33.27	53.84	70.2	67.85	100
2	82	1	25.7427				2	0	0	0	0	0	0	0	0	1	0	0	0	48.83	46.25	49.69	83.44	88.91	89.51
2	76	1	30.1733				3	0	0	0	0	0	0	0	1	0	0	0	1	48.19	42.39	53.84	61.96	64.38	63.86
2	72	0	33.0487				2	1	0	0	0	0	0	1	0	1	1	0	0	44.46	34.68	53.84	70.2	69.17	89.51
2	81	1	26.0351				2	1	0	0	0	0	0	0	0	0	0	0	0	50.82	44.94	59.24	65.62	62.33	100
2	77	1	21.1337				2	0	0	0	0	0	0	0	1	0	0	0	0	56.15	56.61	56.33	100	100	100
2	66	0	29.2836				2	0	0	0	0	0	0	1	1	1	1	0	1	57.97	53.34	73.83	100	100	100
2	80	0	27.4372				2	1	0	0	0	0	0	0	0	1	0	0	0	49.48	44.94	53.84	100	100	100
